# Supplementary material for: A Structure–Activity Relationship Study of Alpha Synuclein PET Radiotracer M503-1619
Source: Molecules. 2026 Jul 18;31(14):2513. doi: 10.3390/molecules31142513 (PMC13416357; doi:10.3390/molecules31142513)
Supplement: Supplementary file 1 [file molecules-31-02513-s001.zip]

Archive with 1 entries (1 files):
- molecules-4377628-supplementary.pdf
